# Supplementary material for: On some Cuban species of the genus Longior Travassos & Kloss, 1958 (Oxyurida, Hystrignathidae), with description of a new species
Source: Zookeys. 2011 Jan 28;(78):1–14. doi: 10.3897/zookeys.78.958 (PMC3088059; doi:10.3897/zookeys.78.958)
Supplement: XML Treatment for Longior [file zookeys.78.958-treatment1.xml]

<!DOCTYPE tp:taxon-treatment
  PUBLIC "-//TaxonX//DTD Taxonomic Treatment Publishing DTD v0 20100105//EN" "tax-treatment-NSO.dtd">
<tp:taxon-treatment xmlns:tp="http://www.plazi.org/taxpub"><tp:treatment-meta><mixed-citation publication-type="journal"><person-group><name><surname>Morffe</surname><given-names>Jans</given-names></name><name><surname>García</surname><given-names>Nayla</given-names></name></person-group><article-title>On some Cuban species of the genus <italic>Longior</italic> Travassos &amp; Kloss, 1958 (Oxyurida, Hystrignathidae),  with description of a new species</article-title><source>Zookeys</source><day>28</day><month>1</month><year>2011</year><volume>2011</volume><issue>78</issue><fpage>1</fpage><lpage>14</lpage><pub-id pub-id-type="doi">10.3897/zookeys.78.958</pub-id></mixed-citation></tp:treatment-meta><tp:nomenclature><label>Genus</label><tp:taxon-name>
                        <tp:taxon-name-part taxon-name-part-type="genus">Longior</tp:taxon-name-part>
                    </tp:taxon-name><tp:taxon-authority>Travassos &amp; Kloss, 1958</tp:taxon-authority><xref ref-type="fig" rid="F1">Figure 1 A–D</xref><tp:nomenclature-citation-list><tp:nomenclature-citation><tp:taxon-name>Longior zayasi</tp:taxon-name><comment>Coy, García &amp; Alvarez, 1993 <italic>incertae sedis</italic></comment></tp:nomenclature-citation></tp:nomenclature-citation-list></tp:nomenclature><tp:treatment-sec sec-type="General"><title>General.</title><p><xref ref-type="bibr" rid="B2">Coy et al. (1993)</xref> described <tp:taxon-name>Longior zayasi</tp:taxon-name>, from El Salón, Sierra del Rosario, eastern Pinar del Río Province, Cuba. Althought the females morphology is consistent with the generic definition, examination of the male specimens showed features that disagree with the diagnosis of the male of <tp:taxon-name>Longior longicollis</tp:taxon-name>,the type species of the genus. These features are:</p><p>First cephalic annule notably long, surpassing the stoma length, inflated, forming a truncated cone-like structure. According with <xref ref-type="bibr" rid="B6">Travassos and Kloss (1958)</xref>, <tp:taxon-name>Longior longicollis</tp:taxon-name> has a cephalic dilatation hardly conspicuous.</p><p>Posterior end finished in a sharply pointed tail, instead of the ventral expansion of the tail cuticle in <tp:taxon-name>Longior longicollis</tp:taxon-name> that forms a bursa-like structure, referred by the authors as a “ventral valve”.</p><p>These discrepancies support the possibility that the males attributed to <tp:taxon-name>Longior zayasi</tp:taxon-name> are misplaced in this genus. So far, we can not assign these males to a genus, although is possible that they belong to some species of <tp:taxon-name>Artigasia</tp:taxon-name> Christie, 1934 or <tp:taxon-name>Hystrignathus</tp:taxon-name> Leidy, 1850 where the females show a long and dilated first cephalic annule. New collections from the locality are needed to clarify the status of <tp:taxon-name>Longior zayasi</tp:taxon-name> by comparing males with the females in the same host. Meanwhile we consider this species as an <italic>incertae sedis</italic>.</p><p><xref ref-type="bibr" rid="B2">Coy et al. (1993)</xref> established a male specimen as holotype of <tp:taxon-name>Longior zayasi</tp:taxon-name>. According to the Article 73.1 of the International Code of Zoological Nomenclature “A holotype is the single specimen upon which a new nominal species-group taxon is based in the original publication…”. As a new name becomes necessary for the females described as conspecific with <tp:taxon-name>Longior zayasi</tp:taxon-name>, below we re-describe and rename such females, including the description of sympatric males that present the diagnostic features of <tp:taxon-name>Longior</tp:taxon-name> and we consider as conspecific with those females.</p><fig id="F1" position="float" orientation="portrait"><label>Figure 1.</label><caption><p><tp:taxon-name>Longior zayasi</tp:taxon-name> Coy, García &amp; Alvarez, 1993; <italic>incertae sedis</italic> (male). Drawing modified from <xref ref-type="bibr" rid="B2">Coy et al. (1993)</xref>. <bold>A</bold> Esophageal region <bold>B</bold> Tail, lateral view <bold>C</bold> Tail, dorso-lateral view.</p></caption><graphic xmlns:xlink="http://www.w3.org/1999/xlink" xlink:href="ZooKeys-078-001-g001.jpg" position="float" orientation="portrait" xlink:type="simple"/></fig></tp:treatment-sec><ref-list><ref id="B2"><mixed-citation xmlns:xlink="http://www.w3.org/1999/xlink" xlink:type="simple"><person-group><name name-style="western"><surname>Coy</surname><given-names>A</given-names></name><name name-style="western"><surname>García</surname><given-names>N</given-names></name><name name-style="western"><surname>Alvarez</surname><given-names>M</given-names></name></person-group> (<year>1993</year>)<article-title> Nemátodos parásitos de insectos cubanos, Orthoptera (Blattidae y Blaberidae) y Coleoptera (Passalidae y Scarabaeidae)</article-title>. <source>Acta Biológica Venezuélica</source><volume>14</volume>(<issue>3</issue>): <fpage>53</fpage>–<lpage>67</lpage>.</mixed-citation></ref><ref id="B6"><mixed-citation xmlns:xlink="http://www.w3.org/1999/xlink" xlink:type="simple"><person-group><name name-style="western"><surname>Travassos</surname><given-names>L</given-names></name><name name-style="western"><surname>Kloss</surname><given-names>GR</given-names></name></person-group> (<year>1958</year>)<article-title> Sobre a fauna de Nematodeos dos Coleopteros-Passalidae da Estacao biologica de Boraceia.</article-title><source>Arquivos de Zoologia do Estado de Sao Paulo</source><volume>11</volume>:<fpage>23</fpage>-<lpage>57</lpage>.</mixed-citation></ref></ref-list></tp:taxon-treatment>
