# Supplementary material for: On some Cuban species of the genus Longior Travassos & Kloss, 1958 (Oxyurida, Hystrignathidae), with description of a new species
Source: Zookeys. 2011 Jan 28;(78):1–14. doi: 10.3897/zookeys.78.958 (PMC3088059; doi:10.3897/zookeys.78.958)
Supplement: XML Treatment for Longior longior [file zookeys.78.958-treatment2.xml]

<!DOCTYPE tp:taxon-treatment
  PUBLIC "-//TaxonX//DTD Taxonomic Treatment Publishing DTD v0 20100105//EN" "tax-treatment-NSO.dtd">
<tp:taxon-treatment xmlns:tp="http://www.plazi.org/taxpub"><tp:treatment-meta><mixed-citation publication-type="journal"><person-group><name><surname>Morffe</surname><given-names>Jans</given-names></name><name><surname>García</surname><given-names>Nayla</given-names></name></person-group><article-title>On some Cuban species of the genus <italic>Longior</italic> Travassos &amp; Kloss, 1958 (Oxyurida, Hystrignathidae),  with description of a new species</article-title><source>Zookeys</source><day>28</day><month>1</month><year>2011</year><volume>2011</volume><issue>78</issue><fpage>1</fpage><lpage>14</lpage><pub-id pub-id-type="doi">10.3897/zookeys.78.958</pub-id></mixed-citation></tp:treatment-meta><tp:nomenclature><tp:taxon-name>
                        <tp:taxon-name-part taxon-name-part-type="genus">Longior</tp:taxon-name-part>
                        <tp:taxon-name-part taxon-name-part-type="species">longior</tp:taxon-name-part>
                    <object-id xmlns:xlink="http://www.w3.org/1999/xlink" xlink:type="simple">urn:lsid:zoobank.org:act:20168FE9-8444-42C2-A9DD-F3E8D423A232</object-id>
                    </tp:taxon-name><tp:taxon-status xmlns:xlink="http://www.w3.org/1999/xlink" xlink:type="simple">sp. n.</tp:taxon-status><xref ref-type="fig" rid="F2">Figure 2 A–G</xref><xref ref-type="fig" rid="F3">Figure 3 A–D</xref><xref ref-type="fig" rid="F5">Figure 5 A–F</xref></tp:nomenclature><tp:treatment-sec sec-type="Type material"><title>Type material.</title><p>♀ holotype; Cuba, La Habana Province, San José de Las Lajas, La Jaula; in <tp:taxon-name>Passalus pertyi</tp:taxon-name>; 15.III.2008; E. Fonseca, J. Morffe, F. Alvarez coll.; CZACC 11.4487. ♂ allotype, same data as holotype, CZACC 11.4620. 11 adult ♀♀ paratypes, same data as holotype, CZACC 11.4488–11.4498. 5 immature ♀♀ paratypes, <!--PageBreak-->CZACC 11.4499–11.4503, same data as holotype. 5 ♂♂ paratypes, same data as holotype, CZACC 11.4621–11.4625.</p></tp:treatment-sec><tp:treatment-sec sec-type="Other materials examined"><title>Other materials examined.</title><p>4 ♂♂ vouchers; Cuba, Holguín Province, Nipe-Sagua-Baracoa, La Melba; in <tp:taxon-name>Passalus pertyi</tp:taxon-name>; V.2007; R. Barba, D. Ortiz coll.; CZACC 11.4626–11.4629.</p><p>3 ♀♀ paratypes of <tp:taxon-name>Longior zayasi</tp:taxon-name>; Cuba, Pinar del Río Province, Sierra del Rosario, El Salón; in Passalus interstitialis; 1989; A. Coy, M. Alvarez coll.; CZACC 11.4178–11.4180.</p></tp:treatment-sec><tp:treatment-sec sec-type="Measurements"><title>Measurements.</title><p>Holotype (female) a = 23.78, b = 4.63, c = 7.04, V% = 51.70, total length = 3.520, maximum body width = 0.148, first cephalic annule (length×width) = 0.028×0.035, stoma length = 0.078, procorpus length = 0.640, isthmus length = 0.045, diameter of basal bulb = 0.070, total length of oesophagus = 0.760, nerve ring to anterior end = 0.233, excretory pore to anterior end = 0.980, vulva to posterior end = 1.700, anus to posterior end = 0.500, eggs = 0.123–0.128×0.045–0.053 (0.125 ± 0.003×0.049 ± 0.004 n = 3).<!--PageBreak--></p><p>Female adult paratypes (n = 11) a = 23.61–28.28 (25.00 ± 1.57 n = 11), b = 4.49–5.45 (4.81 ± 0.29 n = 10), c = 6.24–8.54 (7.37 ± 0.66 n = 11), V% = 49.73–58.01 (52.98 ± 2.34 n = 11), total length = 3.500–4.525 (3.863 ± 0.277 n = 11), maximum body width = 0.138–0.173 (0.155 ± 0.010 n = 11), first cephalic annule (length×width) = 0.023–0.028×0.035–0.038 (0.024 ± 0.002×0.036 ± 0.001 n = 9), stoma length = 0.073–0.085 (0.079 ± 0.005 n = 11), procorpus length = 0.630–0.720 (0.678 ± 0.027 n = 10), isthmus length = 0.040–0.058 (0.053 ± 0.005 n = 10), diameter of basal bulb = 0.065–0.078 (0.071 ± 0.004 n = 10), total length of oesophagus = 0.760–0.860 (0.806 ± 0.030 n = 10), nerve ring to anterior end = 0.230–0.250 (0.242 ± 0.007 n = 9), excretory pore to anterior end = 0.970–1.125 (1.050 ± 0.047 n = 10), vulva to posterior end = 1.600–1.925 (1.813 ± 0.097 n = 11), anus to posterior end = 0.470–0.590 (0.526 ± 0.038 n = 11), eggs = 0.110–0.143×0.050–0.060 (0.133 ± 0.006×0.053 ± 0.003 n = 28).</p><p>Female immature paratypes (n = 5) a = 24.31–27.02 (24.96 ± 1.16 n = 5), b = 4.13–4.42 (4.28 ± 0.12 n = 5), c = 7.07–8.86 (7.74 ± 0.68 n = 5), V% = 53.54–56.56 <!--PageBreak-->(54.99 ± 1.07 n = 5), total length = 3.050–3.325 (3.165 ± 0.104 n = 5), maximum body width = 0.118–0.135 (0.127 ± 0.006 n = 5), first cephalic annule (length×width) = 0.023–0.025×0.035 (0.024 ± 0.001×0.035 ± 0.000 n = 5), stoma length = 0.070–0.073 (0.072 ± 0.001 n = 5), procorpus length = 0.610–0.680 (0.638 ± 0.028 n = 5), isthmus length = 0.055–0.058 (0.056 ± 0.001 n = 5), diameter of basal bulb = 0.063–0.068 (0.065 ± 0.002 n = 5), total length of oesophagus = 0.690–0.760 (0.740 ± 0.029 n = 5), nerve ring to anterior end = 0.223–0.233 (0.227 ± 0.004 n = 5), excretory pore to anterior end = 0.910–0.980 (0.942 ± 0.031 n = 5), vulva to posterior end = 1.325–1.500 (1.425 ± 0.068 n = 5), anus to posterior end = 0.350–0.470 (0.412 ± 0.045 n = 5).</p><p>Allotype (male) a = 15.68, b = 3.63, c = 49.67, total length = 1.490, maximum body width = 0.095, stoma length = 0.038, procorpus length = 0.330, isthmus length = 0.033, diameter of basal bulb = 0.045, total length of oesophagus = 0.410, nerve ring to anterior end = 0.160, excretory pore to anterior end = 0.560, cloaca to posterior end = 0.030, distance from the mammiform papillae to the posterior end = 0.130, distance from the dorso-lateral papillae to the posterior end = 0.065.<!--PageBreak--></p><p>Male paratypes (n = 5) a = 11.56–14.10 (12.40 ± 1.04 n = 5), b = 3.13–3.60 (3.38 ± 0.17 n = 5), c = 43.33–51.27 (47.13 ± 3.54 n = 5), total length = 1.220–1.510 (1.366 ± 0.111 n = 5), maximum body width = 0.100–0.120 (0.111 ± 0.010 n = 5), stoma length = 0.040–0.048 (0.043 ± 0.003 n = 5), procorpus length = 0.300–0.340 (0.322 ± 0.018 n = 5), isthmus length = 0.030–0.033 (0.031 ± 0.001 n = 5), diameter of basal bulb = 0.045–0.048 (0.047 ± 0.001 n = 5), total length of oesophagus = 0.390–0.420 (0.404 ± 0.015 n = 5), nerve ring to anterior end = 0.150–0.168 (0.159 ± 0.007 n = 5), excretory pore to anterior end = 0.480–0.550 (0.512 ± 0.028 n = 5), cloaca to posterior end = 0.028–0.030 (0.029 ± 0.001 n = 5), distance from the mammiform papillae to the posterior end = 0.128–0.148 (0.137 ± 0.010 n = 3), distance from the dorso-lateral papillae to the posterior end = 0.058–0.065 (0.062 ± 0.003 n = 5).</p></tp:treatment-sec><tp:treatment-sec sec-type="Population from La Melba, Nipe-Sagua_Baracoa, Holguín Province"><title>Population from La Melba, Nipe-Sagua_Baracoa, Holguín Province.</title><p>Males (n = 4) a = 11.55–14.00 (13.00 ± 1.12 n = 4), b = 3.10–4.20 (3.50 ± 0.48 n = 4), c = 33.87–61.09 (44.96 ± 11.49 n = 4), total length = 1.170–1.680 (1.348 ± 0.227 n = 4), maximum body width = 0.085–0.120 (0.104 ± 0.015 n = 4), stoma length = 0.038–0.040 (0.039 ± 0.001 n = 4), procorpus length = 0.283–0.320 (0.303 ± 0.016 n = 4), isthmus length = 0.028–0.038 (0.032 ± 0.004 n = 4), diameter of basal bulb = 0.050–0.063 (0.054 ± 0.006 n = 4), total length of oesophagus = 0.378–0.400 (0.384 ± 0.010 n = 4), nerve ring to anterior end = 0.133–0.158 (0.145 ± 0.013 n = 3), excretory pore to anterior end = 0.430–0.490 (0.463 ± 0.025 n = 4), cloaca to posterior end = 0.028–0.038 (0.031 ± 0.005 n = 4), distance from the mammiform papillae to the posterior end = 0.115–0.133 (0.125 ± 0.009 n = 3), distance from the dorso-lateral papillae to the posterior end = 0.055–0.070 (0.063 ± 0.006 n = 4).</p></tp:treatment-sec><tp:treatment-sec sec-type="Population from El Salón, Sierra del Rosario, Pinar del Río Province"><title>Population from El Salón, Sierra del Rosario, Pinar del Río Province.</title><p>Females (n = 3) a = 17.20–23.94 (21.67 ± 3.87), b = 4.79–4.86 (4.83 ± 0.05), c = 6.68–7.63 (7.25 ± 0.51), V% = 45.99–52.19 (50.04 ± 3.51), total length = 3.580–3.890 (3.737 ± 0.155), maximum body width = 0.150–0.218 (0.177 ± 0.036), first cephalic annule = 0.018–0.025×0.035–0.038 (0.021 ± 0.005×0.036 ± 0.002), stoma length = 0.060–0.075 (0.066 ± 0.008), procorpus length = 0.650–0.660 (0.655 ± 0.007), isthmus length = 0.050–0.058 (0.053 ± 0.004), diameter of basal bulb = 0.070–0.073 (0.071 ± 0.002), total length of oesophagus = 0.780–0.800 (0.790 ± 0.014), nerve ring to anterior end = 0.225–0.235 (0.230 ± 0.005), excretory pore to anterior end = 0.990–1.05 (1.020 ± 0.042), vulva to posterior end = 1.720–2.020 (1.867 ± 0.150), anus to posterior end = 0.480–0.560 (0.517 ± 0.040), eggs = 0.128–0.140×0.045–0.060 (0.133 ± 0.005×0.053 ± 0.006 n = 5).</p></tp:treatment-sec><tp:treatment-sec sec-type="Description"><title>Description.</title><p>Female. Body long and relatively slender. Cervical cuticle without spines. Subcuticular longitudinal striae present. Lateral alae well developed, arising from about two body widths posterior to the basal bulb up to the level of the anus. Head rounded, set-off from body by a single, deep groove, bearing eight prominent, paired papillae. First cephalic annule slightly inflated, about 2 to 2.5 head-lengths long. Stoma long, slender, about 3.5 first cephalic annule lengths long, surrounded by an esophageal collar. Oesophagus consisting of a very elongated, subcylindrical, muscular procorpus less set-off from the isthmus. Basal bulb sub-spherical, valve plate well developed. Intestine simple, sub-rectilinear, its fore region slightly inflated. Rec<!--PageBreak-->tum short, anus not prominent. Nerve ring encircling procorpus at about 20% of its length. Excretory pore located at about a body width posterior to basal bulb. Vulva a median transverse slit, near midbody, lips not prominent. Vagina muscular, strongly developed, forwardly directed. Genital tract monodelphic-prodelphic. Ovary reflected at about two body widths posterior to bulb, distal flexure about two body widths long. Eggs ovoid, with eight, rough, very prominent, longitudinal ridges not reaching the poles. Oocytes in a single row. Tail conical, subulate, ending in a fine tip.</p><p>Male. Body comparatively stout, shorter than female. Posterior region of body ventrally curved. Cervical cuticle unarmed, visibly annulated up to a little distance before the nerve ring. Sub-cuticular longitudinal striae present. Head set off from body by a single groove and bearing eight small, paired papillae. First cephalic annule not conspicuous. Stoma long, surrounded by an esophageal collar. Oesophagus slightly sub-fusiform, diminishing its diameter toward its second half until equaling the diameter of the isthmus. Basal bulb rounded, valve plate developed. Nerve ring encircling procorpus at about 35% of its length. Excretory pore situated at little more than a body-width posterior to basal bulb. Testis single, full of spermatids, commencing at about 1.5 body-widths posterior to bulb. Spicule absent. A large, median, mammiform precloacal papillae situated at a little less than a body width before the posterior end. A pair of dorso-lateral precloacal papillae located at about 0.5 body-widths before the tail tip. Dorsal cuticle of posterior end thickened from level of the latter pair of papillae to the tail tip. There is a cuticular bursa-like structure in the tail end, almost reaching the level of the tail tip.</p><fig id="F2" position="float" orientation="portrait"><label>Figure 2.</label><caption><p><tp:taxon-name>Longior longior</tp:taxon-name> Morffe &amp; García sp. n. (female). <bold>A</bold> Esophageal region <bold>B</bold> Cephalic end <bold>C</bold> Tail, ventral view <bold>D</bold> Vulva <bold>E</bold> Egg <bold>F</bold> Genital tract <bold>G</bold> Entire nematode, lateral view.</p></caption><graphic xmlns:xlink="http://www.w3.org/1999/xlink" xlink:href="ZooKeys-078-001-g002.jpg" position="float" orientation="portrait" xlink:type="simple"/></fig><fig id="F3" position="float" orientation="portrait"><label>Figure 3.</label><caption><p><tp:taxon-name>Longior longior</tp:taxon-name> Morffe &amp; Garcíasp. n. (male). <bold>A</bold> Entire nematode, lateral view <bold>B</bold> Esophageal region, lateral view <bold>C</bold> Cephalic end <bold>D</bold> Tail, lateral view.</p></caption><graphic xmlns:xlink="http://www.w3.org/1999/xlink" xlink:href="ZooKeys-078-001-g003.jpg" position="float" orientation="portrait" xlink:type="simple"/></fig></tp:treatment-sec><tp:treatment-sec sec-type="Differential diagnosis"><title>Differential diagnosis.</title><p><tp:taxon-name>Longior longior</tp:taxon-name> sp. n. differs from <tp:taxon-name>Longior longicollis</tp:taxon-name>, from Brazil,by having females with the body larger (3.500–4.525 <italic>vs.</italic> 2.98–3.64) and the tail comparatively longer (c = 6.72–8.54 <italic>vs.</italic> 9.03–9.33). The vulva is slightly displaced forward in the present species (V% = 50.00–58.01 <italic>vs.</italic> 57.72–61.81). The tail of the male of <tp:taxon-name>Longior longior</tp:taxon-name> sp. n. is comparatively shorter (c = 43.33–51.27: 30.66–32.83), and has the tip unreflexed. In <tp:taxon-name>Longior longior</tp:taxon-name> the nerve ring is displaced to the first half of the procorpus in both sexes, instead of <tp:taxon-name>Longior longicollis</tp:taxon-name> sp. n. where this structure is situated in the midpoint of the procorpus.</p><p><tp:taxon-name>Longior longior</tp:taxon-name> sp. n. differs from <tp:taxon-name>Longior similis</tp:taxon-name> by lacking wide and marked annule in the cervical cuticle of females. Its body is longer (total length = 3.500–4.525 <italic>vs.</italic> 2.675–3.075) and the first cephalic annule is more inflated. The ovary is reflexed at about two body widths beyond the excretory pore, more posterior than <tp:taxon-name>Longior similis</tp:taxon-name> where it is reflexed at little less than a body width beyond the excretory pore. Males of the new species differ from <tp:taxon-name>Longior similis</tp:taxon-name> by having the cervical cuticle markedly annulated instead of <tp:taxon-name>Longior similis</tp:taxon-name> that presents the cervical cuticle smooth.</p><p><tp:taxon-name>Longior longior</tp:taxon-name> sp. n. is distinguished from <tp:taxon-name>Longior alius</tp:taxon-name> García &amp; Coy, 1994 (from Cuba) by having the isthmus shorter and not bent, instead of the isthmus very long and bent of the latter species. From <tp:taxon-name>Longior semialata</tp:taxon-name> Hunt, 1981, from Saint Lucia, West Indies, differs by the lateral alae that commence before the level of the vulva, the body longer (total length = 3.500–4.525 <italic>vs.</italic> 2.26–2.63) and the oesophagus comparatively shorter (b = 4.49–5.45 <italic>vs.</italic> 3.30–3.70). The lateral alae of <tp:taxon-name>Longior semialata</tp:taxon-name> start at about the middle of the distance between the vulva and the anus.<!--PageBreak--></p><p><tp:taxon-name>Longior longior</tp:taxon-name> sp. n. can be differentiated from <tp:taxon-name>Longior elieri</tp:taxon-name> García, Ventosa &amp; Morffe, 2009 (from Cuba) by having an inflated first cephalic annule and by lacking of wide annule in the cervical region. <tp:taxon-name>Longior elieri</tp:taxon-name> has a not inflated first cephalic annule and the first third of the cervical cuticle widely annulated.</p></tp:treatment-sec><tp:treatment-sec sec-type="Etymology"><title>Etymology.</title><p>Named after the Latin <italic>longior</italic>: the largest, being this species the largest in the genus.</p></tp:treatment-sec><tp:treatment-sec sec-type="Type host"><title>Type host.</title><p><tp:taxon-name>Passalus pertyi</tp:taxon-name> (<tp:taxon-name>Coleoptera</tp:taxon-name>, <tp:taxon-name>Passalidae</tp:taxon-name>)</p></tp:treatment-sec><tp:treatment-sec sec-type="Other host"><title>Other host.</title><p><tp:taxon-name>Passalus interstitialis</tp:taxon-name> Escholtz, 1829 (<tp:taxon-name>Coleoptera</tp:taxon-name>, <tp:taxon-name>Passalidae</tp:taxon-name>)</p></tp:treatment-sec><tp:treatment-sec sec-type="Site"><title>Site.</title><p>Gut caeca</p></tp:treatment-sec><tp:treatment-sec sec-type="Type locality"><title>Type locality.</title><p>La Jaula, San José de Las Lajas, La Habana Province, Cuba.</p></tp:treatment-sec><tp:treatment-sec sec-type="Other records"><title>Other records</title><p><italic>(formerly referred as L. zayasi).</italic> El Salón, Sierra del Rosario, Pinar del Río Province, Cuba (<xref ref-type="bibr" rid="B2">Coy et al. 1993</xref>); El Mulo, Sierra del Rosario, Pinar del Río Province, Cuba (<xref ref-type="bibr" rid="B3">García et al. 2009a</xref>); La Melba, Nipe-Sagua-Baracoa, Holguín Province, Cuba (<xref ref-type="bibr" rid="B4">García et al. 2009b</xref>); La Platica, Sierra Maestra, Granma Province, Cuba (<xref ref-type="bibr" rid="B7">Morffe et al. 2009</xref>).</p></tp:treatment-sec><tp:treatment-sec sec-type="Remarks"><title>Remarks.</title><p>All the records of females of <tp:taxon-name>Longior longior</tp:taxon-name> sp. n. were formerly referred as <tp:taxon-name>Longior zayasi</tp:taxon-name> and measures of most of them have been published. In order to compare the meristic features between localities a chart with such variables is offered (<xref ref-type="table" rid="T1">Table 1</xref>).</p><table-wrap id="T1" position="float" orientation="portrait"><label>Table 1.</label><caption><p>Comparative measurements of the females and males of <tp:taxon-name>Longior longior</tp:taxon-name> Morffe &amp; García sp. n. from its type locality La Jaula, San José de las Lajas, La Habana Province, Cuba and the records from El Salón, Sierra del Rosario, Pinar del Río Province, Cuba; La Melba, Nipe-Sagua-Baracoa, Holguín Province, Cuba and La Platica, Sierra Maestra, Granma Province, Cuba. Measurements are given in milimetres. </p></caption><table><tbody><tr><th rowspan="1" colspan="1"><italic>Host</italic></th><th rowspan="1" colspan="1"><tp:taxon-name>Passalus pertyi</tp:taxon-name></th><th rowspan="1" colspan="1"><tp:taxon-name>Passalus interstitialis</tp:taxon-name></th><th rowspan="1" colspan="1"><tp:taxon-name>Passalus pertyi</tp:taxon-name></th><th rowspan="1" colspan="1"><tp:taxon-name>Passalus pertyi</tp:taxon-name></th></tr><tr><th rowspan="1" colspan="1"><italic>Locality</italic></th><th rowspan="1" colspan="1">La Jaula, La Habana Province (type locality)  (n = 12)</th><th rowspan="1" colspan="1">El Salón, Pinar del Río Province  (n = 3)</th><th rowspan="1" colspan="1">La Melba, Holguín Province  (n = 6)</th><th rowspan="1" colspan="1">La Platica, Granma Province  (n = 6)</th></tr><tr><td rowspan="1" colspan="5"><italic>Female measurements</italic></td></tr><tr><td rowspan="1" colspan="1">Total length</td><td rowspan="1" colspan="1">3.500–4.525</td><td rowspan="1" colspan="1">3.580–3.890</td><td rowspan="1" colspan="1">3,390–4,090</td><td rowspan="1" colspan="1">3,620–4,150</td></tr><tr><td rowspan="1" colspan="1">Body width</td><td rowspan="1" colspan="1">0.138–0.173</td><td rowspan="1" colspan="1">0.150–0.218</td><td rowspan="1" colspan="1">0,150–0,170</td><td rowspan="1" colspan="1">0,100–0,140</td></tr><tr><td rowspan="1" colspan="1">Stoma length</td><td rowspan="1" colspan="1">0.073–0.085</td><td rowspan="1" colspan="1">0.060–0.075</td><td rowspan="1" colspan="1">0,055–0,060</td><td rowspan="1" colspan="1">0,058–0,070</td></tr><tr><td rowspan="1" colspan="1">Procorpus length</td><td rowspan="1" colspan="1">0.630–0.720</td><td rowspan="1" colspan="1">0.650–0.660</td><td rowspan="1" colspan="1">0,640–0,740</td><td rowspan="1" colspan="1">0,600–0,690</td></tr><tr><td rowspan="1" colspan="1">Isthmus length</td><td rowspan="1" colspan="1">0.040–0.058</td><td rowspan="1" colspan="1">0.050–0.058</td><td rowspan="1" colspan="1">0,050–0,063</td><td rowspan="1" colspan="1">0,048–0,060</td></tr><tr><td rowspan="1" colspan="1">Diameter basal bulb</td><td rowspan="1" colspan="1">0.065–0.078</td><td rowspan="1" colspan="1">0.070–0.073</td><td rowspan="1" colspan="1">0,073–0,080</td><td rowspan="1" colspan="1">0,060–0,073</td></tr><tr><td rowspan="1" colspan="1">Esophagus length</td><td rowspan="1" colspan="1">0.760–0.860</td><td rowspan="1" colspan="1">0.780–0.800</td><td rowspan="1" colspan="1">0,770–0,950</td><td rowspan="1" colspan="1">0,730–0,820</td></tr><tr><td rowspan="1" colspan="1">Nerve ring-head end</td><td rowspan="1" colspan="1">0.230–0.250</td><td rowspan="1" colspan="1">0.225–0.235</td><td rowspan="1" colspan="1">0,225–0,250</td><td rowspan="1" colspan="1">0,235–0,250</td></tr><tr><td rowspan="1" colspan="1">Excretory pore-head end</td><td rowspan="1" colspan="1">0.970–1.125</td><td rowspan="1" colspan="1">0.990–1.05</td><td rowspan="1" colspan="1">0,950–1,040</td><td rowspan="1" colspan="1">-</td></tr><tr><td rowspan="1" colspan="1">Vulva-tail end</td><td rowspan="1" colspan="1">1.600–1.925</td><td rowspan="1" colspan="1">1.720–2.020</td><td rowspan="1" colspan="1">1,720–2,040</td><td rowspan="1" colspan="1">2,000</td></tr><tr><td rowspan="1" colspan="1">Anus-tail end</td><td rowspan="1" colspan="1">0.470–0.590</td><td rowspan="1" colspan="1">0.480–0.560</td><td rowspan="1" colspan="1">0,480–0,610</td><td rowspan="1" colspan="1">0,600–0,640</td></tr><tr><td rowspan="1" colspan="1">Eggs</td><td rowspan="1" colspan="1">0.110–0.143×0.050–0.060</td><td rowspan="1" colspan="1">0.128–0.140×0.045–0.060</td><td rowspan="1" colspan="1">0,135–0,153×0,050–0,070</td><td rowspan="1" colspan="1">0,125–0,140×0,050–0,058</td></tr><tr><td rowspan="1" colspan="1">a</td><td rowspan="1" colspan="1">23.61–28.28</td><td rowspan="1" colspan="1">17.20–23.94</td><td rowspan="1" colspan="1">21,19–27,27</td><td rowspan="1" colspan="1">29,36–36,20</td></tr><tr><td rowspan="1" colspan="1">b</td><td rowspan="1" colspan="1">4.49–5.45</td><td rowspan="1" colspan="1">4.79–4.86</td><td rowspan="1" colspan="1">4,27–5,13</td><td rowspan="1" colspan="1">4,83–5,41</td></tr><tr><td rowspan="1" colspan="1">c</td><td rowspan="1" colspan="1">6.24–8.54</td><td rowspan="1" colspan="1">6.68–7.63</td><td rowspan="1" colspan="1">6,70–7,90</td><td rowspan="1" colspan="1">6,03–6,92</td></tr><tr><td rowspan="1" colspan="1">V%</td><td rowspan="1" colspan="1">49.73–58.01</td><td rowspan="1" colspan="1">45.99–52.19</td><td rowspan="1" colspan="1">45,65–55,67</td><td rowspan="1" colspan="1">49,24</td></tr><tr><td rowspan="1" colspan="5"><italic>Male measurements</italic></td></tr><tr><td rowspan="1" colspan="1">Total length</td><td rowspan="1" colspan="1">1.220–1.510</td><td rowspan="1" colspan="1">-</td><td rowspan="1" colspan="1">1.170–1.680</td><td rowspan="1" colspan="1">-</td></tr><tr><td rowspan="1" colspan="1">Body width</td><td rowspan="1" colspan="1">0.095–0.120</td><td rowspan="1" colspan="1">-</td><td rowspan="1" colspan="1">0.085–0.120</td><td rowspan="1" colspan="1">-</td></tr><tr><td rowspan="1" colspan="1">Stoma length</td><td rowspan="1" colspan="1">0.038–0.048</td><td rowspan="1" colspan="1">-</td><td rowspan="1" colspan="1">0.038–0.040</td><td rowspan="1" colspan="1">-</td></tr><tr><td rowspan="1" colspan="1">Procorpus length</td><td rowspan="1" colspan="1">0.300–0.340</td><td rowspan="1" colspan="1">-</td><td rowspan="1" colspan="1">0.283–0.320</td><td rowspan="1" colspan="1">-</td></tr><tr><td rowspan="1" colspan="1">Isthmus length</td><td rowspan="1" colspan="1">0.030–0.033</td><td rowspan="1" colspan="1">-</td><td rowspan="1" colspan="1">0.028–0.038</td><td rowspan="1" colspan="1">-</td></tr><tr><td rowspan="1" colspan="1">Diameter basal bulb</td><td rowspan="1" colspan="1">0.045–0.048</td><td rowspan="1" colspan="1">-</td><td rowspan="1" colspan="1">0.050–0.063</td><td rowspan="1" colspan="1">-</td></tr><tr><td rowspan="1" colspan="1">Esophagus length</td><td rowspan="1" colspan="1">0.390–0.420</td><td rowspan="1" colspan="1">-</td><td rowspan="1" colspan="1">0.378–0.400</td><td rowspan="1" colspan="1">-</td></tr><tr><td rowspan="1" colspan="1">Nerve ring-head end</td><td rowspan="1" colspan="1">0.150–0.168</td><td rowspan="1" colspan="1">-</td><td rowspan="1" colspan="1">0.133–0.158</td><td rowspan="1" colspan="1">-</td></tr><tr><td rowspan="1" colspan="1">Excretory pore-head end</td><td rowspan="1" colspan="1">0.480–0.560</td><td rowspan="1" colspan="1"/><td rowspan="1" colspan="1">0.430–0.490</td><td rowspan="1" colspan="1"/></tr><tr><td rowspan="1" colspan="1">Cloaca-tail end</td><td rowspan="1" colspan="1">0.028–0.030</td><td rowspan="1" colspan="1">-</td><td rowspan="1" colspan="1">0.028–0.038</td><td rowspan="1" colspan="1">-</td></tr><tr><td rowspan="1" colspan="1">Median papilla-tail end</td><td rowspan="1" colspan="1">0.115–0.133</td><td rowspan="1" colspan="1">-</td><td rowspan="1" colspan="1">0.128–0.148</td><td rowspan="1" colspan="1">-</td></tr><tr><td rowspan="1" colspan="1">Dorso-lateral papilla-tail end</td><td rowspan="1" colspan="1">0.055–0.070</td><td rowspan="1" colspan="1">-</td><td rowspan="1" colspan="1">0.058–0.065</td><td rowspan="1" colspan="1">-</td></tr><tr><td rowspan="1" colspan="1">a</td><td rowspan="1" colspan="1">11.56–15.68</td><td rowspan="1" colspan="1">-</td><td rowspan="1" colspan="1">11.55–14.00</td><td rowspan="1" colspan="1">-</td></tr><tr><td rowspan="1" colspan="1">b</td><td rowspan="1" colspan="1">3.13–3.63</td><td rowspan="1" colspan="1">-</td><td rowspan="1" colspan="1">3.10–4.20</td><td rowspan="1" colspan="1">-</td></tr><tr><td rowspan="1" colspan="1">c</td><td rowspan="1" colspan="1">43.33–51.27</td><td rowspan="1" colspan="1">-</td><td rowspan="1" colspan="1">33.87–61.09</td><td rowspan="1" colspan="1">-</td></tr></tbody></table></table-wrap></tp:treatment-sec><tp:treatment-sec><!--Section generated to contain objects referenced in tp:taxon-treatment.--><fig id="F5" position="float" orientation="portrait"><label>Figure 5.</label><caption><p><tp:taxon-name>Longior longior</tp:taxon-name> Morffe &amp; García sp. n. (female). <bold>A</bold> Cephalic end <bold>B</bold> Egg. <tp:taxon-name>Longior longior</tp:taxon-name> Morffe &amp; García sp. n. (male) <bold>C</bold> Cephalic end <bold>D</bold> Tail, lateral view <bold>E</bold> Pre-cloacal median mammiform papilla, lateral view <bold>F</bold> Post-cloacal dorso-lateral papilla. <tp:taxon-name>Longior similis</tp:taxon-name> Morffe, García &amp; Ventosa, 2009 (male) <bold>G</bold> Cephalic end <bold>H</bold> Tail, lateral view. Scale bars: A, B, C, D, G, H. 0.05 mm. E, F. 0.020 mm.</p></caption><graphic xmlns:xlink="http://www.w3.org/1999/xlink" xlink:href="ZooKeys-078-001-g005.jpg" position="float" orientation="portrait" xlink:type="simple"/></fig></tp:treatment-sec><ref-list><ref id="B2"><mixed-citation xmlns:xlink="http://www.w3.org/1999/xlink" xlink:type="simple"><person-group><name name-style="western"><surname>Coy</surname><given-names>A</given-names></name><name name-style="western"><surname>García</surname><given-names>N</given-names></name><name name-style="western"><surname>Alvarez</surname><given-names>M</given-names></name></person-group> (<year>1993</year>)<article-title> Nemátodos parásitos de insectos cubanos, Orthoptera (Blattidae y Blaberidae) y Coleoptera (Passalidae y Scarabaeidae)</article-title>. <source>Acta Biológica Venezuélica</source><volume>14</volume>(<issue>3</issue>): <fpage>53</fpage>–<lpage>67</lpage>.</mixed-citation></ref><ref id="B3"><mixed-citation xmlns:xlink="http://www.w3.org/1999/xlink" xlink:type="simple"><person-group><name name-style="western"><surname>García</surname><given-names>N</given-names></name><name name-style="western"><surname>Ventosa ML Morffe</surname><given-names>J</given-names></name></person-group> (<year>2009a</year>)<article-title> Nuevas especies de histrignátidos (Thelastomatoidea: Hystrignathidae) de la Sierra del Rosario, Pinar del Río, Cuba.</article-title><source>Novitates Caribaea</source><volume>2</volume>:<fpage>17</fpage>-<lpage>22</lpage>.</mixed-citation></ref><ref id="B4"><mixed-citation xmlns:xlink="http://www.w3.org/1999/xlink" xlink:type="simple"><person-group><name name-style="western"><surname>García</surname><given-names>N</given-names></name><name name-style="western"><surname>Ventosa ML Morffe</surname><given-names>J</given-names></name></person-group> (<year>2009b</year>)<article-title> Especie nueva de <italic>Artigasia</italic> (Thelastomatoidea: Hystrignathidae) de Pico La Melba, Holguín, Cuba.</article-title><source>Solenodon</source><volume>8</volume>:<fpage>8</fpage>-<lpage>11</lpage>.</mixed-citation></ref><ref id="B7"><mixed-citation xmlns:xlink="http://www.w3.org/1999/xlink" xlink:type="simple"><person-group><name name-style="western"><surname>Morffe</surname><given-names>J</given-names></name><name name-style="western"><surname>García</surname><given-names>N</given-names></name><name name-style="western"><surname>Ventosa</surname><given-names>ML</given-names></name></person-group> (<year>2009</year>)<article-title> <italic>Longior similis</italic> sp. nov. (Thelastomatoidea: Hystrignathidae) parasite of <italic>Passalus interstitialis</italic> from Western Cuba and new records of <italic>Longior zayasi</italic>.</article-title><source>Solenodon</source><volume>8</volume>:<fpage>12</fpage>-<lpage>19</lpage>.</mixed-citation></ref></ref-list></tp:taxon-treatment>
