# Supplementary material for: On some Cuban species of the genus Longior Travassos & Kloss, 1958 (Oxyurida, Hystrignathidae), with description of a new species
Source: Zookeys. 2011 Jan 28;(78):1–14. doi: 10.3897/zookeys.78.958 (PMC3088059; doi:10.3897/zookeys.78.958)
Supplement: XML Treatment for Longior similis [file zookeys.78.958-treatment3.xml]

<!DOCTYPE tp:taxon-treatment
  PUBLIC "-//TaxonX//DTD Taxonomic Treatment Publishing DTD v0 20100105//EN" "tax-treatment-NSO.dtd">
<tp:taxon-treatment xmlns:tp="http://www.plazi.org/taxpub"><tp:treatment-meta><mixed-citation publication-type="journal"><person-group><name><surname>Morffe</surname><given-names>Jans</given-names></name><name><surname>García</surname><given-names>Nayla</given-names></name></person-group><article-title>On some Cuban species of the genus <italic>Longior</italic> Travassos &amp; Kloss, 1958 (Oxyurida, Hystrignathidae),  with description of a new species</article-title><source>Zookeys</source><day>28</day><month>1</month><year>2011</year><volume>2011</volume><issue>78</issue><fpage>1</fpage><lpage>14</lpage><pub-id pub-id-type="doi">10.3897/zookeys.78.958</pub-id></mixed-citation></tp:treatment-meta><tp:nomenclature><tp:taxon-name>
                        <tp:taxon-name-part taxon-name-part-type="genus">Longior</tp:taxon-name-part>
                        <tp:taxon-name-part taxon-name-part-type="species">similis</tp:taxon-name-part>
                    </tp:taxon-name><tp:taxon-authority>Morffe, García &amp; Ventosa, 2009</tp:taxon-authority><xref ref-type="fig" rid="F4">Figure 4 A–D</xref><xref ref-type="fig" rid="F5">Figure 5 G–H</xref></tp:nomenclature><tp:treatment-sec sec-type="Material examined"><title>Material examined.</title><p>♂ voucher; Cuba, La Habana Province, Jaruco, Escaleras de Jaruco; in <tp:taxon-name>Passalus interstitialis</tp:taxon-name>; 16.III.2008; E. Fonseca, J. Morffe, F. Alvarez coll.; CZACC 11.4630.</p></tp:treatment-sec><tp:treatment-sec sec-type="Measurements"><title>Measurements.</title><p>Male (n = 1) a = 15.66, b = 4.15, c = 54.80, total length = 1.370, maximum body width = 0.088, stoma length = 0.045, procorpus length = 0.260, isthmus length = 0.028, diameter of basal bulb = 0.040, total length of oesophagus = 0.330, nerve ring to anterior end = 0.145, excretory pore to anterior end = 0.500, cloaca to posterior end = 0.025, distance from the mammiform papillae to the posterior end = 0.153, distance from the dorso-lateral papillae to the posterior end = 0.068.</p></tp:treatment-sec><tp:treatment-sec sec-type="Description"><title>Description.</title><p>Male body comparatively slender, shorter than female. Cuticle thin, finely annulated. Sub-cuticular longitudinal striae present. Head short, rounded, set-off from body by a single groove, papillae not observed. First cephalic annule not differentiated. Stoma as in the female. Oesophagus with its second half slender than first, hardly set-off from the isthmus. Basal bulb rounded, valve plate developed. Intestine simple, slender, its fore region dilated. Anus inconspicuous. Nerve ring encircling procorpus at about 40% of its length. Excretory pore located at about 1.5 body widths posterior to basal bulb. Testis single, full of spermatids, commencing just behind excretory pore, its second third slightly inflated. Spicule absent. A large, mid-ventral, precloacal, mammiform papilla situated at about 1.5 body widths before the tail tip. A pair of dorso-lateral, precloacal papillae at little less than a body width before the tail tip. Dorsal cuticle of the posterior end thickened from the level of the pair of papillae <!--PageBreak-->to almost the tail tip. Ventral cuticle expanded, forming a bursa-like structure with the distal end terminating before the tail tip. Tail short, conical, ending in a rounded tip. Posterior end slightly reflexed toward dorsal region.</p><fig id="F4" position="float" orientation="portrait"><label>Figure 4.</label><caption><p><tp:taxon-name>Longior similis</tp:taxon-name> Morffe, García &amp; Ventosa, 2009 (male). <bold>A</bold> Entire nematode, lateral view <bold>B</bold> Esophageal region, lateral view <bold>C</bold> Cephalic end <bold>D</bold> Tail, lateral view.</p></caption><graphic xmlns:xlink="http://www.w3.org/1999/xlink" xlink:href="ZooKeys-078-001-g004.jpg" position="float" orientation="portrait" xlink:type="simple"/></fig><fig id="F5" position="float" orientation="portrait"><label>Figure 5.</label><caption><p><tp:taxon-name>Longior longior</tp:taxon-name> Morffe &amp; García sp. n. (female). <bold>A</bold> Cephalic end <bold>B</bold> Egg. <tp:taxon-name>Longior longior</tp:taxon-name> Morffe &amp; García sp. n. (male) <bold>C</bold> Cephalic end <bold>D</bold> Tail, lateral view <bold>E</bold> Pre-cloacal median mammiform papilla, lateral view <bold>F</bold> Post-cloacal dorso-lateral papilla. <tp:taxon-name>Longior similis</tp:taxon-name> Morffe, García &amp; Ventosa, 2009 (male) <bold>G</bold> Cephalic end <bold>H</bold> Tail, lateral view. Scale bars: A, B, C, D, G, H. 0.05 mm. E, F. 0.020 mm.</p></caption><graphic xmlns:xlink="http://www.w3.org/1999/xlink" xlink:href="ZooKeys-078-001-g005.jpg" position="float" orientation="portrait" xlink:type="simple"/></fig></tp:treatment-sec><tp:treatment-sec sec-type="Differential diagnosis (only based on males)"><title>Differential diagnosis (only based on males).</title><p>The male of <tp:taxon-name>Longior similis</tp:taxon-name> resembles <tp:taxon-name>Longior longicollis</tp:taxon-name> mainly by the form of the tail endbut differs by having the nerve ring displaced to the first half of the procorpus, at about the 40% of its length (in <tp:taxon-name>Longior longicollis</tp:taxon-name> the nerve ring is at the middle of procorpus). The procorpus of <tp:taxon-name>Longior longicollis</tp:taxon-name> is cylindrical in all its extension, while in <tp:taxon-name>Longior similis</tp:taxon-name> it is slightly wider in its first half. The tail is also comparatively shorter in the Cuban species (c = 54.8: 30.66–32.83).</p><p>From <tp:taxon-name>Longior longior</tp:taxon-name> sp. n., the other species where the male is known differs by having the cervical cuticle without visible annule and the tail tip reflexed toward the back. <tp:taxon-name>Longior longior</tp:taxon-name> sp. n. has the cervical cuticle annulated up to about the first third of the procorpus and the tail tip unreflexed. Also, <tp:taxon-name>Longior similis</tp:taxon-name> has a comparatively shorter oesophagus (b =4.15 <italic>vs.</italic> 3.13–3.63).<!--PageBreak--></p></tp:treatment-sec><tp:treatment-sec sec-type="Host"><title>Host.</title><p><tp:taxon-name>Passalus interstitialis</tp:taxon-name> Escholtz, 1829 (<tp:taxon-name>Coleoptera</tp:taxon-name>, <tp:taxon-name>Passalidae</tp:taxon-name>).</p></tp:treatment-sec><tp:treatment-sec sec-type="Site"><title>Site.</title><p>Gut caeca.</p></tp:treatment-sec><tp:treatment-sec sec-type="Locality"><title>Locality.</title><p>Escaleras de Jaruco, Jaruco, La Habana Province, Cuba.</p></tp:treatment-sec></tp:taxon-treatment>
